# Supplementary material for: Transcriptome Profiling Reveals a Divergent Adaptive Response to Hyper- and Hypo-Salinity in the Yellow Drum, Nibea albiflora
Source: Animals (Basel). 2021 Jul 25;11(8):2201. doi: 10.3390/ani11082201 (PMC8388402; doi:10.3390/ani11082201)
Supplement: Supplementary file 1 [file animals-11-02201-s001.zip]

Archive with 1 entries (1 files):
- animals-1285005-SI.pdf
